# Supplementary material for: Ratiometric population sensing by a pump-probe signaling system in Bacillus subtilis
Source: Nat Commun. 2020 Mar 4;11:1176. doi: 10.1038/s41467-020-14840-w (PMC7055314; doi:10.1038/s41467-020-14840-w)
Supplement: Supplementary file 4 — Supplementary Data 1 [file 41467_2020_14840_MOESM4_ESM.xlsx]

## Sheet: Figure 3C
Group 1	Group 2	P	degrees of freedom df	effect sizes g	Lower 95% Bound	Upper 95% Bound
BIB625 - US	BIB138 (Negative control)	6.45326e-09	5.04632	18.3625	10.6649	11.8535
BIB625 - US	BIB625 - 10 µM PhrA	2.83172e-180	234.493	10.7637	6.38466	6.77836
BIB625 - US	BI625 - 20 µM Scr-PhrA	0.0868135	30.894	0.323421	-0.497189	0.107507
BIB625 - US	BIB1993 - US	0.67729	9.54119	0.0654978	-0.338314	0.258372
BIB625 - 10 µM PhrA	BIB1993 - 10 µM PhrA	0.198999	6.53102	0.393691	-0.818059	0.351893
BIB625 - US	BIB1993 - 10 µM PhrA	0.0192192	8.34064	0.799278	-0.0714491	1.05124

## Sheet: Figure 5C
Group 1	Group 2	P	degrees of freedom df	effect sizes g	Lower 95% Bound	Upper 95% Bound
BIB625 - 10 nM PhrA	BIB625 - 10 nM PhrA after 20µM PhrA	0.209056	5.98211	0.995259	-1.3683	0.615924

## Sheet: Supplementary Figure 3A
Group 1	Group 2	P	degrees of freedom df	effect sizes η2	Lower 95% Bound	Upper 95% Bound
US	PhrC	0.52	29	0.1545	-1.39873	1.10816
US	PhrE				-0.884546	1.62235
US	PhrH				-1.16547	1.34143
US	PhrI				-1.07841	1.42849
US	PhrK				-0.878478	1.62841
US	Phr60				-0.491574	2.01532
PhrC	PhrE				-1.02097	2.04934
PhrC	PhrH				-1.30189	1.76842
PhrC	PhrI				-1.21483	1.85548
PhrC	PhrK				-1.0149	2.05541
PhrC	Phr60				-0.627993	2.44231
PhrE	PhrH				-1.81607	1.25423
PhrE	PhrI				-1.72901	1.34129
PhrE	PhrK				-1.52908	1.54122
PhrE	Phr60				-1.14218	1.92812
PhrH	PhrI				-1.44809	1.62221
PhrH	PhrK				-1.24816	1.82214
PhrH	Phr60				-0.861259	2.20904
PhrI	PhrK				-1.33522	1.73508
PhrI	Phr60				-0.948319	2.12198
PhrK	Phr60				-1.14825	1.92206

## Sheet: Supplementary Figure 3B
Unstimulated
Group 1	Group 2	P	degrees of freedom df	effect sizes η2	Lower 95% Bound	Upper 95% Bound
WT	ΔkinA	0.985418	184	0.0351731	-0.600456	0.693405
WT	ΔkinB				-0.684564	0.70875
WT	ΔkinA ΔkinB				-0.534867	0.858446
WT	Δspo0B				-0.598966	0.794348
WT	ΔkinA ΔkinB Δspo0B				-0.736628	0.656686
ΔkinA	ΔkinB				-0.966343	0.89758
ΔkinA	ΔkinA ΔkinB				-0.816646	1.04728
ΔkinA	Δspo0B				-0.880745	0.983178
ΔkinA	ΔkinA ΔkinB Δspo0B				-1.01841	0.845517
ΔkinB	ΔkinA ΔkinB				-0.817446	1.11684
ΔkinB	Δspo0B				-0.881544	1.05274
ΔkinB	ΔkinA ΔkinB Δspo0B				-1.01921	0.915079
ΔkinA ΔkinB	Δspo0B				-1.03124	0.903044
ΔkinA ΔkinB	ΔkinA ΔkinB Δspo0B				-1.1689	0.765382
Δspo0B	ΔkinA ΔkinB Δspo0B				-1.1048	0.829481
PhrA 10 nM (ts=6 min)
Group 1	Group 2	P	degrees of freedom df	effect sizes η2	Lower 95% Bound	Upper 95% Bound
WT	ΔkinA	0.990391	114	0.00470599	-0.634337	0.820246
WT	ΔkinB				-0.612973	0.949952
WT	ΔkinA ΔkinB				-0.806081	0.756844
WT	Δspo0B				-0.773026	0.789899
WT	ΔkinA ΔkinB Δspo0B				-0.73323	0.829695
ΔkinA	ΔkinB				-0.95524	1.10631
ΔkinA	ΔkinA ΔkinB				-1.14835	0.913202
ΔkinA	Δspo0B				-1.11529	0.946257
ΔkinA	ΔkinA ΔkinB Δspo0B				-1.0755	0.986053
ΔkinB	ΔkinA ΔkinB				-1.26279	0.876578
ΔkinB	Δspo0B				-1.22974	0.909633
ΔkinB	ΔkinA ΔkinB Δspo0B				-1.18994	0.949429
ΔkinA ΔkinB	Δspo0B				-1.03663	1.10274
ΔkinA ΔkinB	ΔkinA ΔkinB Δspo0B				-0.996835	1.14254
Δspo0B	ΔkinA ΔkinB Δspo0B				-1.02989	1.10948
PhrA 10 µM (ts=6 min)
Group 1	Group 2	P	degrees of freedom df	effect sizes η2	Lower 95% Bound	Upper 95% Bound
WT	ΔkinA	0.315807	133	0.0429406	-0.570329	0.668514
WT	ΔkinB				-0.485274	0.846999
WT	ΔkinA ΔkinB				-0.36263	0.969642
WT	Δspo0B				-1.02256	0.309713
WT	ΔkinA ΔkinB Δspo0B				-0.899219	0.433053
ΔkinA	ΔkinB				-0.751809	1.01535
ΔkinA	ΔkinA ΔkinB				-0.629165	1.13799
ΔkinA	Δspo0B				-1.28909	0.478063
ΔkinA	ΔkinA ΔkinB Δspo0B				-1.16575	0.601403
ΔkinB	ΔkinA ΔkinB				-0.79429	1.03958
ΔkinB	Δspo0B				-1.45422	0.379647
ΔkinB	ΔkinA ΔkinB Δspo0B				-1.33088	0.502987
ΔkinA ΔkinB	Δspo0B				-1.57686	0.257003
ΔkinA ΔkinB	ΔkinA ΔkinB Δspo0B				-1.45352	0.380344
Δspo0B	ΔkinA ΔkinB Δspo0B				-0.793592	1.04027

## Sheet: Supplementary Figure 5A
Group 1	Group 2	P	degrees of freedom df	effect sizes g	Lower 95% Bound	Upper 95% Bound
BIB625 - 10 nM PhrA	BIB1719 - 10 nM PhrA	0.369	2.84207	0.889013	-2.63103	3.7267
BIB625 - 10 µM PhrA	BIB1719 - 10 µM PhrA	0.004	8.99996	1.68751	0.119922	1.61659
BIB625 - 10 nM PhrA	BIB1612 - 10 nM PhrA	0.961	8.30016	0.030926	-1.0755	1.1088
BIB625 - 10 µM PhrA	BIB1612 - 10 µM PhrA	0.033	10.4059	1.30799	-1.57508	0.193075

## Sheet: Supplementary Figure 7
Group 1	Group 2	P	degrees of freedom df	effect sizes g	Lower 95% Bound	Upper 95% Bound
BIB625 (∆phrA) supernatant	BIB224 (wild type) supernatant	0.00993495	3.89909	3.83383	0.00278649	2.91054

## Sheet: Supplementary Figure 8C
Group 1	Group 2	P	degrees of freedom df	effect sizes g	Lower 95% Bound	Upper 95% Bound
BIB625 - US	BIB625 - 10 µM PhrA	6.16312e-25	57.789	4.55486	4.06496	5.51081
