# Supplementary material for: Ratiometric population sensing by a pump-probe signaling system in Bacillus subtilis
Source: Nat Commun. 2020 Mar 4;11:1176. doi: 10.1038/s41467-020-14840-w (PMC7055314; doi:10.1038/s41467-020-14840-w)
Supplement: Supplementary file 5 — Source Data [file 41467_2020_14840_MOESM5_ESM.xlsx]

## Sheet: Fig. 3C
Fig. 3C
	BIB138 (yfp cfp) - No stimulation				BIB625 - No stimulation				BIB625 - Stimulation: PhrA 10 µM				BIB625 - Stimulation: Scr-PhrA 20 µM				BIB1995 (ΔkinA ΔkinB Δspo0B) - No stimulation				BIB1995 (ΔkinA ΔkinB Δspo0B) - Stimulation: PhrA 10 µM				BIB1563 (ΔoppA) - Stimulation: PhrA 10 µM
	File	Experimental replicate	FRET [%] Technical replicate	Mean FRET [%] of experimental replicate	File	Experimental replicate	FRET [%] Technical replicate	Mean FRET [%] of experimental replicate	File	Experimental replicate	FRET [%] Technical replicate	Mean FRET [%] of experimental replicate	File	Experimental replicate	FRET [%] Technical replicate	Mean FRET [%] of experimental replicate	File	Experimental replicate	FRET [%] Technical replicate	Mean FRET [%] of experimental replicate	File	Experimental replicate	FRET [%] Technical replicate	Mean FRET [%] of experimental replicate	File	Experimental replicate	FRET [%] Technical replicate	Mean FRET [%] of experimental replicate
	20151210a	1	0.296562	0.216729	20140221_625	1	11.39	10.69	20140221_625	1	4.28	4.34	20171108c	1	10.8601	10.7148	20190807a	1	11.3087	11.1382	20190807a	1	4.72654	4.91259	20171208	1	10.9789	11.0258
			0.136896				9.99				4.4				10.5696				10.9677				5.09865				11.0726
	20151210b	2	-0.0690474	-0.0844695	20140221_914	2	11.72	12.18	20140221_914	2	4.49	4.425	20171122a	2	10.7634	10.6306	20190807b	2	11.4375	11.2935	20190807b	2	5.48208	5.5277	20171212a	2	11.0907	11.0616
			-0.0998917				12.64				4.36				10.4979				11.3266				5.24671				11.0325
	20151215a	3	-0.418112	0.118562	20140305_625	3	9.49	9.86	20140305_625	3	2.61	2.61	20171122b	3	11.5533	11.5869			11.1163				5.85431		20171212b	3	11.1315	10.9844
			0.655235				10.23				2.61				11.6204		20190808a	3	11.7676	11.639	20190808a	3	4.44621	4.5082			10.8373
	20151215b	4	-0.531056	-0.441109	20140305_914	4	11.47	11.465	20140305_914	4	3.88	3.805	20171122c	4	12.1018	11.9945			11.8932				4.0995		20171217a	4	10.4531	10.5601
			-0.351162				11.46				3.73				11.8871				11.2563				4.97889				10.6671
	20151216a	5	0.603865	0.368043	20140430_625	5	9.86686	10.9623	20140430_625	5	4.66784	4.77442	20171122d	5	11.7601	11.6618	20190808b	4	11.1297	11.3707	20190808b	4	4.47433	4.70496	20171217b	5	9.89498	9.96595
			0.132222				12.0577				4.88099				11.5634				11.6895				4.69112				10.0369
					20140430_914	6	11.1392	11.0018	20140430_914	6	4.64564	4.23527	20171204c	6	11.649	11.616			11.2929				4.94942		20180105a	6	10.5973	10.4284
							10.8644				3.8249				11.5829		20190809a	5	11.1798	11.1288	20190809a	5	5.2394	5.23661			10.2594
					20140506_625	7	12.3144	12.3112	20140506_625	7	3.48425	5.02532	20171204d	7	11.8279	11.6486			11.0652				5.07251		20180105b	7	11.0357	10.9932
							12.3081				6.56639				11.4694				11.1413				5.39791				10.9506
					20140506_914	8	11.238	11.3875	20140506_914	8	4.3015	4.22144	20171108d	8	11.2112	11.0249	20190809b	6	11.2924	11.4408	20190809b	6	4.48811	4.79056	20180105c	8	11.3768	11.423
							11.5369				4.14138				10.8386				11.7487				4.49885				11.4693
					20140514_625	9	10.6028	10.0545	20140514_625	9	3.31796	3.76874	20171123a	9	11.1181	10.9451			11.2814				5.38473
							9.5062				4.21951				10.7721
					20140514_914	10	11.0894	11.2583	20140514_914	10	3.82835	3.78221	20171123b	10	11.6545	11.6311
							11.4272				3.73608				11.6077
					20140520_625	11	11.1493	11.1167	20140520_625	11	4.46755	4.58773	20171114a	11	10.7257	10.7227
							11.0841				4.7079				10.7198
					20140521_914	12	12.8088	12.3678	20140521_914	12	4.43589	4.30766	20171123c	12	11.5321	11.3633
							11.9267				4.17943				11.1946
					20140528v2	13	10.7636	10.7636	20140528v2	13	5.61834	5.61834	20171123d	13	11.7421	11.744
					20140528v2	14	11.4583	11.1064	20140528v2	14	6.64046	5.49541			11.746
							10.7544				4.35036		20171124a	14	11.2112	11.208
					20140528v2	15	10.3313	9.88304	20140528v2	15	5.66924	6.07968			11.2047
							9.43476				6.49011		20171124b	15	11.192	11.5476
					20140528v2	16	10.4912	10.491	20140528v2	16	7.68244	6.02603			11.9033
							10.4908				4.36962		20180619a	16	11.6019	11.8518
					20170803a	17	10.7268	10.8213	20170803a	17	4.57311	4.44586			12.1017
							10.9157				4.31862		20180620a	17	11.6167	11.9606
					20170803b	18	11.4261	11.2539	20170803b	18	4.57387	4.45318			12.3046
							11.0816				4.33249		20180620b	18	11.6276	11.8866
					20171202a	19	11.2375	11.2107	20171202a	19	4.21316	4.08406			12.1456
							11.1838				3.95496		20180620c	19	11.719	12.0755
					20171202b	20	11.166	11.0799	20171202c	20	5.16884	5.00964			12.432
							10.9938				4.85044		20180621a	20	11.1545	11.464
					20171202c	21	11.4456	11.3795	20171203b	21	4.50479	4.77116			11.7735
							11.3134				5.03753		20180621b	21	11.9641	12.0122
					20171202d	22	12.1476	12.0912	20140410	22	5.06815	5.18672			12.0603
							12.0348				5.3053
					20171203a	23	11.9328	11.7468	20140410	23	5.70802	5.5544
							11.5607				5.40078
					20171203b	24	12.0753	11.9425	20141127	24	4.84803	4.93144
							11.8097				5.01484
					20171203c	25	11.9786	11.9289	20141127	25	5.16115	5.16528
							11.8791				5.1694
					20171204a	26	11.6562	11.7611	20170804a	26	4.40703	4.41547
							11.8659				4.4239
					20140410	27	8.64173	9.82941	20170804b	27	4.58032	4.47733
							11.0171				4.37433
					20140410	28	12.9684	12.6166	20171006c	28	4.33135	4.39705
							12.2648				4.46276
					20141127	29	11.952	11.6941	20171024c	29	5.04276	5.04218
							11.4362				5.04159
					20141127	30	10.5006	10.4906	20171103a	30	5.19291	5.09037
							10.4805				4.98783
					20170804a	31	9.40034	10.0026	20171205b	31	4.91509	5.111
							10.6048				5.30691
					20170804b	32	11.0106	10.9891	20171205d	32	5.61984	5.52579
							10.9677				5.43173
					20171006c	33	10.4483	10.4147	20170808a	33	4.66053	4.83974
							10.3811				5.01895
					20171024c	34	10.5421	10.5421	20170808b	34	5.1454	5.18064
							10.5421				5.21588
					20171026d	35	9.84598	10.0671	20171104a	35	4.42241	4.47232
							10.2882				4.52222
					20171103a	36	12.0014	12.0159	20171108d	36	4.46747	4.36808
							12.0304				4.26869
					20171205b	37	11.7685	11.7218	20171123a	37	4.38435	4.49617
							11.6751				4.60799
					20171205d	38	11.9193	11.8595	20171123b	38	5.09056	4.9067
							11.7996				4.72283
					20170808a	39	10.5556	10.7951	20171204b	39	4.78018	4.70792
							11.0347				4.63566
					20170808b	40	10.3587	10.8319	20170728a	40	4.80508	4.79852
							11.305				4.79196
					20171205a	41	11.1721	11.5536	20170802	41	3.71837	3.92436
							11.9351				4.13035
					20171205c	42	12.5921	12.4313	20170829	42	4.82172	4.33802
							12.2706				3.85431
					20171206a	43	11.481	11.738	20170908a	43	4.27547	4.27276
							11.9951				4.47076
					20171104b	44	10.883	11.0587			4.07205
							11.2344		20170908b	44	4.63808	4.72392
					20171108a	45	11.2636	11.0538			4.75985
							10.844				4.77384
					20171108b	46	11.1484	11.2987	20170912a	45	4.26442	4.21789
							11.449				4.3717
					20171108c	47	11.3307	11.0899			4.01753
							10.8491		20170912b	46	4.80606	4.78894
					20171122a	48	10.5726	10.7852			4.7522
							10.9979				4.80856
					20171122b	49	11.9149	11.7067	20170914	47	4.63685	4.38114
							11.4984				4.36088
					20171122c	50	11.7239	11.9967			4.1457
							12.2695		20170915a	48	4.65152	4.61385
					20171122d	51	12.0944	12.0576			4.55216
							12.0209				4.63789
					20171204c	52	12.03	11.8534	20170915b	49	4.73588	4.69017
							11.6769				4.59197
					20171204d	53	11.7419	11.8962			4.74267
							12.0505		20170915c	50	4.61873	4.74687
					20171104a	54	10.711	10.7626			4.62829
							10.8143				4.99357
					20171108d	55	10.947	11.1012	20171026a	51	5.40097	5.39162
							11.2555				5.38226
					20171123a	56	12.4142	11.8347	20171026b	52	5.17688	5.16819
							11.2552				5.1595
					20171123b	57	11.4325	11.6194	20171026c	53	2.95783	3.00528
							11.8064				3.05274
					20171204b	58	11.0299	11.0385	20171212a	54	5.31218	5.44393
							11.0471				5.57568
					20170728a	59	9.99289	10.4054	20171212b	55	4.95438	4.91006
							10.8179				4.86573
					20170802	60	10.0527	9.9142	20171217b	56	5.12842	5.00285
							9.77571				4.87728
					20170823	61	12.8735	12.8735	20180105a	57	4.84796	4.80278
							12.8735				4.75761
					20170829	62	11.2155	10.9378	20180105b	58	4.89204	4.83652
							10.6602				4.781
					20170908a	63	10.0796	10.4614	20180105c	59	6.05644	5.99182
							10.8446				5.9272
							10.46		20180116a	60	5.27932	5.28045
					20170908b	64	9.81647	10.2654			5.28158
							10.5048		20180116b	61	4.08854	4.19499
							10.4749				4.30144
					20170912a	65	10.2207	10.7242	20180116c	62	4.22658	3.9901
							10.9073				3.75363
							11.0447		20180116d	63	4.59046	4.50256
					20170912b	66	12.6892	11.4485			4.41466
							11.0708		20180118a	64	4.96772	4.87484
							10.5854				4.78197
					20170914	67	10.805	11.0535	20180118b	65	4.01128	3.8808
							11.2172				3.75033
							11.1383		20180118c	66	4.8733	5.09146
					20170915a	68	11.3423	11.5107			5.30963
							11.5488		20180118d	67	5.16877	4.72795
							11.6411				4.28713
					20170915b	69	11.3065	11.5806	20180504a	68	4.90845	4.78596
							11.7714				4.66347
							11.6639		20180504b	69	4.83034	4.96279
					20170915c	70	11.7186	11.5457			5.09525
							11.4688		20180508a	70	4.87441	4.79064
							11.4496				4.70687
					20171026a	71	10.541	10.8467	20180508b	71	4.699	4.70564
							11.1524				4.71229
					20171026b	72	11.2892	11.0616	20180509a	72	4.92557	4.82345
							10.834				4.72133
					20171026c	73	9.93182	10.0904	20180509b	73	4.68656	4.65791
							10.249				4.62926
					20171114a	74	9.70857	10.2919	20180509c	74	4.76954	4.41952
							10.8753				4.06949
					20171123c	75	12.1559	11.9831	20180511a	75	4.63911	4.49361
							11.8102				4.34811
					20171123d	76	11.6287	11.8542	20180515a	76	5.06468	5.01708
							12.0797				4.96948
					20171124a	77	11.029	11.0915	20180516b	77	5.15355	5.19341
							11.1541				5.23328
					20171124b	78	11.8152	11.6844	20180518a	78	4.52348	4.31
							11.5536				4.09652
					20171208	79	12.0265	12.096	20180523a	79	5.97365	5.80777
							12.1656				5.6419
					20171212a	80	12.0874	12.1586	20180525c	80	5.247	5.20039
							12.2297				5.15379
					20171212b	81	10.9701	11.3576	20180531c	81	5.21999	5.26363
							11.7451				5.30726
					20171217a	82	10.6429	11.1787	20180605b	82	4.89545	4.86202
							11.7145				4.8286
					20171217b	83	11.3624	10.4064	20180605c	83	5.26811	5.12896
							9.45034				4.9898
					20180105a	84	10.923	10.7422	20180606b	84	4.21151	4.52458
							10.5614				4.83765
					20180105b	85	11.103	10.7745	20180606c	85	4.6769	4.73623
							10.446				4.79557
					20180105c	86	12.1174	11.0451	20180607b	86	4.62112	4.82801
							9.97282				5.0349
					20180116a	87	11.7273	11.7672	20180612a	87	4.40168	4.36951
							11.8072				4.33734
					20180116b	88	10.6433	10.8391	20180612b	88	5.12981	5.19813
							11.035				5.26645
					20180116c	89	11.198	10.6922	20180614a	89	3.99707	4.06858
							10.1863				4.14009
					20180116d	90	9.79443	11.3275	20180614b	90	4.82209	4.90594
							12.8605				4.9898
					20180118a	91	11.094	11.427	20180615a	91	4.89797	4.82006
							11.7599				4.74216
					20180118b	92	11.8723	11.8755	20180615b	92	5.56879	5.66472
							11.8787				5.76065
					20180118c	93	11.1916	11.3606	20180619b	93	5.80881	5.7914
							11.5296				5.77399
					20180118d	94	11.2106	11.2344	20180711a	94	4.79649	4.8485
							11.2582				4.90051
					20180504a	95	11.2901	11.1411	20180713a	95	4.39027	4.51109
							10.9921				4.63191
					20180504b	96	10.6522	11.2606	20180802a	96	4.75709	4.70097
							11.869				4.64484
					20180508a	97	11.5748	11.2966	20180802b	97	4.93088	4.98522
							11.0185				5.03957
					20180508b	98	11.4241	11.8024	20180803a	98	4.68395	4.84555
							12.1807				5.00715
					20180509a	99	10.8635	11.1845	20180803b	99	4.28902	4.28902
							11.5055		20181023a	100	4.41672	4.37533
					20180509b	100	11.3732	11.4122			4.33395
							11.4513		20181025a	101	4.47497	4.5719
					20180509c	101	11.691	11.9707			4.66883
							12.2504		20181030a	102	4.30607	4.49684
					20180511a	102	11.3348	11.4679			4.68761
							11.6011		20181106a	103	4.6934	4.47684
					20180515a	103	10.4327	10.6263			4.26028
							10.82		20181108a	104	4.89592	5.00619
					20180516b	104	11.5322	11.7422			5.11646
							11.9521		20181108b	105	4.89637	4.82439
					20180518a	105	10.6008	11.0484			4.75241
							11.4961		20181113a	106	5.29012	5.40335
					20180523a	106	11.1476	11.0202			5.51658
							10.8927		20181113b	107	5.28779	5.36944
					20180525c	107	11.1552	11.0871			5.45108
							11.019		20190717a	108	4.56273	4.57533
					20180531c	108	12.3598	12.3925			4.55299
							12.4252				4.61028
					20180605a	109	11.5251	11.7923	20190718a	109	5.02209	4.92724
							12.0595				4.79402
					20180605b	110	11.5251	11.811			4.96561
							12.097		20190726a	110	5.47056	5.57645
					20180605c	111	11.747	11.8644			5.57495
							11.9818				5.68383
					20180606a	112	11.7843	11.9787	20190807a	111	5.41026	5.38972
							12.1732				5.36917
					20180606b	113	11.7462	11.9194	20190807b	112	2.05188	2.55747
							12.0926				2.9758
					20180606c	114	11.3733	11.1237			2.64473
							10.8741
					20180607a	115	11.6451	11.9855
							12.3258
					20180607b	116	12.19	12.1877
							12.1854
					20180612a	117	11.8199	12.0274
							12.2349
					20180612b	118	12.0424	12.2171
							12.3918
					20180614a	119	11.5977	11.6785
							11.7592
					20180614b	120	11.6136	11.8751
							12.1367
					20180615a	121	11.6636	11.5756
							11.4875
					20180615b	122	11.8457	11.9913
							12.1368
					20180619b	123	12.2725	12.4497
							12.6268
					20180711a	124	11.9376	12.1353
							12.3329
					20180713a	125	10.7752	11.0145
							11.2538
					20180713b	126	12.1058	11.9433
							11.7808
					20180723a	127	11.4736	11.4111
							11.3486
					20180723b	128	11.2211	11.187
							11.153
					20180802a	129	11.3056	11.1385
							10.9713
					20180802b	130	9.67548	10.5127
							11.3499
					20180803a	131	11.0039	11.058
							11.1121
					20180803b	132	10.4094	10.8102
							11.2111
					20181017a	133	10.1511	10.7815
							11.4119
					20181023a	134	11.4441	11.733
							12.0219
					20181025a	135	11.748	11.8615
							11.9749
					20181030a	136	11.6137	11.9372
							12.2607
					20181106a	137	11.4408	11.5249
							11.609
					20181108a	138	11.4863	11.5282
							11.5701
					20181108b	139	11.4329	11.4231
							11.4132
					20181113a	140	11.6598	11.511
							11.3623
					20181113b	141	11.0194	11.2854
							11.5513
					20190717a	142	11.1203	10.6607
							11.2175
							9.64433
					20190717b	143	10.2655	10.2218
							10.2951
							10.1048
					20190717c	144	10.769	10.9671
							11.3408
							10.7915
					20190718a	145	10.5977	11.1611
							11.5843
							11.3013
					20190718b	146	11.8468	11.6987
							11.8356
							11.4137
					20190718c	147	11.0058	11.6838
							12.1839
							11.8618
					20190719	148	10.4477	10.358
							12.6672
							9.3977
							11.1792
							10.9477
							7.50868
					20190726a	149	10.2852	10.7845
							11.6203
							10.4478
					20190726b	150	10.9715	11.0217
							11.5991
							10.4946
					20190726c	151	11.2581	11.0231
							11.567
							10.2442
					20190731a	152	11.4209	11.1499
							11.4047
							10.6243
					20190731b	153	11.6689	11.4882
							11.7458
							11.0499
					20190731c	154	11.0633	11.1857
							11.716
							10.7776
					20190801a	155	11.1636	10.8686
							11.3469
							10.0953
					20190801b	156	11.425	11.2123
							11.6277
							10.5843
					20190807a	157	11.6529	11.6872
							11.8763
							11.5323
					20190807b	158	11.6581	11.5955
							11.9292
							11.1992
					20190807c	159	11.8115	11.9299
							12.1615
							11.8165
					20190808c	160	12.0496	11.8534
							12.0723
							11.4382

## Sheet: Fig. 4B
Fig. 4B
	Stimulation PhrA 10 nM - Intracellular response (red line)																	Stimulation PhrA 10 nM - Bioassay (yellow line)
			Time ts																	Time ts
			0 min		1 min		2 min		3 min		6 min		11 min		21 min					0 min		1 min		2 min		3 min		6 min		11 min		21 min
	File	Experimental replicate	FRET [%] Technical replicate	Mean FRET [%] of experimental replicate	FRET [%] Technical replicate	Mean FRET [%] of experimental replicate	FRET [%] Technical replicate	Mean FRET [%] of experimental replicate	FRET [%] Technical replicate	Mean FRET [%] of experimental replicate	FRET [%] Technical replicate	Mean FRET [%] of experimental replicate	FRET [%] Technical replicate	Mean FRET [%] of experimental replicate	FRET [%] Technical replicate	Mean FRET [%] of experimental replicate		File	Experimental replicate	FRET [%] Technical replicate	Mean FRET [%] of experimental replicate	FRET [%] Technical replicate	Mean FRET [%] of experimental replicate	FRET [%] Technical replicate	Mean FRET [%] of experimental replicate	FRET [%] Technical replicate	Mean FRET [%] of experimental replicate	FRET [%] Technical replicate	Mean FRET [%] of experimental replicate	FRET [%] Technical replicate	Mean FRET [%] of experimental replicate	FRET [%] Technical replicate	Mean FRET [%] of experimental replicate
	20140410	1	8.64173	9.82941	8.7802	9.45935	8.44421	8.0635	8.48077	7.95595	6.96889	7.05077	6.62809	6.57322	6.28828	6.30763		20160123a	1	7.64382	7.63397	8.05352	8.18536			8.85929	8.85006	9.20408	9.35211	9.91946	10.0412	10.9076	10.7165
			11.0171		10.1385		7.68279		7.43113		7.13265		6.51835		6.32698					7.62411		8.31719				8.84084		9.50013		10.163		10.5254
	20140410	2	12.9684	12.6166	10.2371	10.1754	8.42872	8.69494	8.2513	8.18676	7.32242	7.36086	7.96077	7.83841	7.58487	7.57771		20160123b	2	8.262	8.27524	8.30109	8.37802			9.01005	9.20464	10.532	10.2786	11.657	11.4695	10.5499	10.4465
			12.2648		10.1137		8.96117		8.12222		7.3993		7.71605		7.57055					8.28847		8.45495				9.39923		10.0252		11.2821		10.343
	20141127	3	11.952	11.6941	10.7524	10.6052	8.41733	8.39214	8.0801	8.05852	7.35958	7.29892	6.96247	6.95025	6.95338	7.0154		20160124a	3	6.96688	7.35037	6.54052	6.59425			8.024	8.07808	9.34937	9.40878	9.8622	9.83973	10.6156	10.8913
			11.4362		10.4581		8.36696		8.03693		7.23827		6.93803		7.07743					7.73387		6.64799				8.13216		9.4682		9.81726		11.1671
	20141127	4	10.5006	10.4906	9.39187	9.49079	7.55984	7.45892	7.06529	7.08832	6.7375	6.72261	6.72938	6.68247	6.23971	6.25755		20160124b	4	8.16373	8.14278	8.35675	8.38365			10.0068	10.135	10.6609	10.9655	12.0967	11.8605	11.7341	11.6705
			10.4805		9.58971		7.358		7.11136		6.70772		6.63557		6.27539					8.12183		8.41056				10.2631		11.2702		11.6244		11.6069
	20170804a	5	9.40034	10.0026	8.19134	8.55784	6.9635	7.12382	6.62889	6.81271			6.64374	6.65268	6.64081	6.78919		20170808a	5			8.42755	8.35255	9.56408	9.70902	9.78744	9.66014	10.0426	9.97413	10.1121	9.95736	10.3449	10.3247
			10.6048		8.92434		7.28414		6.99653				6.66162		6.93757							8.27755		9.85395		9.53285		9.90567		9.80261		10.3045
	20170804b	6	11.0106	10.9891	9.03489	9.15406	8.12386	8.08428	7.54011	7.68938	7.56938	7.32841	7.42377	7.29395	7.17278	7.19207		20170808b	6			8.48206	8.07841	9.71783	9.78716	10.0698	9.88362	10.3045	10.2888	10.099	10.1485	10.6562	10.3542
			10.9677		9.27323		8.0447		7.83865		7.08745		7.16414		7.21137							7.67475		9.85649		9.69747		10.2731		10.198		10.0522
	20171006c	7	10.4483	10.4147	9.7498	9.65806	8.55302	8.36541	7.65551	7.61378	7.20922	7.264	7.09071	7.19218	7.17393	7.21381		20171205a	7	6.18298	6.39172	7.28393	7.38156	8.81586	8.81055	9.41294	9.31986	9.82459	9.94042	9.90197	9.86886	10.5637	10.7484
			10.3811		9.56633		8.1778		7.57206		7.31879		7.29364		7.25369					6.60046		7.47919		8.80524		9.22678		10.0562		9.83576		10.9332
	20171024c	8	10.5421	10.5421	9.21973	9.32989	7.34914	7.24532	6.87976	6.93652	6.21706	6.23714	6.12701	6.08434	5.99473	6.07489		20171205c	8	8.32818	8.26272	8.77977	8.61414	10.1617	10.0657	10.6903	10.6853	11.1368	11.1945	11.6333	11.4416	11.8901	11.9193
			10.5421		9.44005		7.1415		6.99328		6.25722		6.04167		6.15505					8.19726		8.44851		9.96957		10.6804		11.2522		11.2499		11.9485
	20171026d	9	9.84598	10.0671	9.40665	9.14791	7.16712	7.26738										20171206a	9	7.96467	8.02819	8.28455	8.29186	9.60663	9.68433	10.1907	10.1558	10.3484	10.3038	9.43419	10.3145	11.5167	11.5539
			10.2882		8.88916		7.36764													8.0917		8.29918		9.76204		10.121		10.2591		11.1948		11.591
	20171103a	10	12.0014	12.0159	10.6016	10.6093	8.49616	8.412	8.01527	7.75742	7.11552	7.06358	6.25122	6.64866	6.42154	6.4472
			12.0304		10.6169		8.32784		7.49958		7.01163		7.0461		6.47286
	20171205b	11	11.7685	11.7218	10.7611	10.6817	8.42073	8.38718	7.89405	7.89621	7.67216	7.44692	6.99645	7.07504	6.04044	6.00866
			11.6751		10.6023		8.35364		7.89838		7.22167		7.15364		5.97689
	20171205d	12	11.9193	11.8595	10.8308	10.8969	9.18534	9.20866	8.68717	8.63284	8.16833	8.15441	7.68614	7.59251	7.04395	7.29081
			11.7996		10.963		9.23197		8.57851		8.1405		7.49889		7.53768

## Sheet: Fig. 4C
Fig. 4C
	Stimulation PhrA 10 nM - Intracellular response (red line)
		Time ts
			0 min		2 min		6 min		11 min		22 min		70 min
	File	Experimental replicate	FRET [%] Technical replicate	Mean FRET [%] of experimental replicate	FRET [%] Technical replicate	Mean FRET [%] of experimental replicate	FRET [%] Technical replicate	Mean FRET [%] of experimental replicate	FRET [%] Technical replicate	Mean FRET [%] of experimental replicate	FRET [%] Technical replicate	Mean FRET [%] of experimental replicate	FRET [%] Technical replicate	Mean FRET [%] of experimental replicate
	20181023a, b	1	11.4441	11.733	9.87541	9.8203	6.73642	6.76372	7.3858	7.42166	8.32811	8.53753	11.2228	10.9288
			12.0219		9.7652		6.79102		7.45751		8.74696		10.9073
													10.7537
													10.8315
	20181025a, b	2	11.748	11.8615	10.2722	10.2479	7.53938	7.5978	7.74598	7.69449	8.61676	8.62666	11.0424	10.8248
			11.9749		10.2235		7.65623		7.643		8.63656		10.9179
													10.7175
													10.6213
	20181030a, b	3	11.6137	11.9372	10.5173	10.2852	7.25333	7.38731	7.44959	7.8194	8.1702	8.12472	10.7127	9.92559
			12.2607		10.0531		7.52128		8.18922		8.07924		10.5866
													9.51627
													8.88673
	20181106a, b	4	11.4408	11.5249	9.85754	9.51079	6.55692	6.5316	6.97597	7.01144	7.07324	6.93618	9.96875	10.2143
			11.609		9.16404		6.50628		7.0469		6.79912		10.608
													10.0942
													10.1863
	20190506	5	9.40615	9.6635			5.94205	5.95603	5.65159	6.04821	7.5926	7.3916	9.17915	9.17915
			9.92085				5.97001		6.44484		7.1906
	20181017a, b	6	10.1511	10.7815	9.47639	9.11144			6.85914	6.82758	7.17548	7.27862	11.4015	11.175
			11.4119		8.74649				6.79603		7.38177		11.2348
													11.1611
													10.9025

## Sheet: Fig. 5A
Fig. 5A
	Stimulation with PhrA [µM] as indicated concentrations - Stimulation time ts=6 min
	0			1e-05			5e-05			0.0001			0.0003			0.0005			0.001			0.003			0.005			0.01			0.02			0.03			0.05			0.1			0.5			1			5
	File	FRET [%] Technical replicate	Mean FRET [%] of experimental replicate	File	FRET [%] Technical replicate	Mean FRET [%] of experimental replicate	File	FRET [%] Technical replicate	Mean FRET [%] of experimental replicate	File	FRET [%] Technical replicate	Mean FRET [%] of experimental replicate	File	FRET [%] Technical replicate	Mean FRET [%] of experimental replicate	File	FRET [%] Technical replicate	Mean FRET [%] of experimental replicate	File	FRET [%] Technical replicate	Mean FRET [%] of experimental replicate	File	FRET [%] Technical replicate	Mean FRET [%] of experimental replicate	File	FRET [%] Technical replicate	Mean FRET [%] of experimental replicate	File	FRET [%] Technical replicate	Mean FRET [%] of experimental replicate	File	FRET [%] Technical replicate	Mean FRET [%] of experimental replicate	File	FRET [%] Technical replicate	Mean FRET [%] of experimental replicate	File	FRET [%] Technical replicate	Mean FRET [%] of experimental replicate	File	FRET [%] Technical replicate	Mean FRET [%] of experimental replicate	File	FRET [%] Technical replicate	Mean FRET [%] of experimental replicate	File	FRET [%] Technical replicate	Mean FRET [%] of experimental replicate	File
	20140221_625	11.39	10.69	20170803a	11.2069	11.0895	20171202b	10.83	10.7552	20140221_625	9.74	10.04	20140430_625	11.3018	10.8738	20171202b	10.3562	10.2464	20140221_625	11.57	11.38	20140430_625	9.4395	9.35414	20140514_625	7.97116	8.01687	20140221_625	5.88	6.755	20140514_625		4.81464	20140430_625	4.90522	5.38845	20171202b	4.85647	4.69386	20140221_625	5.08	4.915	20140528v2	5.20733	5.01434	20140221_625	5.5	5.135	20171202b
		9.99			10.972			10.6804			10.34			10.4458			10.1366			11.19			9.26879			8.06257			7.63			4.81464			5.87167			4.53124			4.75			4.82135			4.77
	20140221_914	11.72	12.18	20170803b	11.0424	10.9965	20171202d	11.5071	11.591	20140221_914	11.99	12	20140430_914	9.82265	10.0136	20171202d	11.0183	11.1854	20140221_914	11.07	10.88	20140430_914	8.85003	8.89495	20140514_914	8.89638	8.55976	20140221_914	7.82	7.765	20140514_914	4.27737	4.22883	20140430_914	4.97205	4.92542	20171202d	5.45187	5.47245	20140221_914	5.01	5.115	20140528v2	5.99171	5.92201	20140221_914	4.73	4.59	20171202d
		12.64			10.9506			11.6749			12.01			10.2045			11.3526			10.69			8.93987			8.22315			7.71			4.18029			4.87878			5.49304			5.22			5.85231			4.45
	20140305_625	9.49	9.86	20171202a	11.1629	10.7452	20171203a	11.6719	11.6352	20140305_625	10.01	9.965	20140506_625	11.8725	11.4817	20171203a	10.9059	10.9687	20140305_625	9.37	9.13	20140506_625	11.2842	11.2298	20140520_625	7.1128	7.40848	20140305_625	5.77	5.485	20140520_625	4.95726	4.81288	20140506_625	7.26276	7.07785	20171203a	4.89936	4.92213	20140305_625	4.25	3.97	20140528v2	4.63199	5.03611	20140305_625	3.17	3.135	20171203a
		10.23			10.3275			11.5984			9.92			11.0908			11.0314			8.89			11.1755			7.70416			5.2			4.6685			6.89294			4.9449			3.69			5.44023			3.1
	20140305_914	11.47	11.465	20171202c	11.2121	11.4631	20171203c	11.8644	11.8386	20140305_914	11.41	11.265	20140506_914	10.5801	10.1864	20171203c	11.58	11.569	20140305_914	10.52	10.505	20140506_914	10.6519	9.92877	20140521_914	9.9718	10.0209	20140305_914	7.66	7.675	20140521_914	7.00341	7.49401	20140506_914	5.01568	4.9635	20171203c	5.64438	5.59179	20140305_914	4.6	4.51	20140528v2	4.74516	4.87212	20140305_914	4.11	4.015	20171203c
		11.46			11.7141			11.8128			11.12			9.79264			11.558			10.49			9.20565			10.07			7.69			7.98461			4.91132			5.5392			4.42			4.99908			3.92
	20140430_625	9.86686	10.9623	20171203b	11.7842	11.6159	20171204a	11.5064	11.3162	20140528v2	9.16944	8.3076	20140528v2	8.55439	8.27986	20171204a	11.3214	11.4575	20140430_625	9.33542	9.25281	20140514_625	8.85493	8.80705	20140528v2	7.45067	7.48841	20140430_625	7.90088	8.13286	20140528v2	6.96988	7.15979	20140514_625	4.92037	4.864	20171204a	4.56504	4.69033	20140430_625	6.29913	5.83831	20171202b	4.33123	4.33455	20140528v2	4.98698	4.55966	20171204a
		12.0577			11.4477			11.1261			7.44576			8.00533			11.5937			9.17019			8.75916			7.52616			8.36484			7.34969			4.80764			4.81561			5.37749			4.33787			4.13234
	20140430_914	11.1392	11.0018							20140528v2	10.8607	10.5848	20140528v2	8.59656	8.45595				20140430_914	9.58736	9.77239	20140514_914	9.79069	9.36959	20140528v2	8.5196	8.14498	20140430_914	6.62111	6.88043	20140528v2	6.81235	7.22691	20140514_914	3.72631	4.14162				20140430_914	4.9399	4.68059	20171202d	4.05028	4.62925	20140528v2	4.30863	4.98149
		10.8644									10.3089			8.31534						9.95742			8.94848			7.77035			7.13974			7.64148			4.55694						4.42128			5.20822			5.65434
	20140506_625	12.3144	12.3112							20140528v2	10.769	9.98064	20140528v2	8.70263	8.18536				20140506_625	11.0354	10.8632	20140520_625	9.0256	8.90695	20140528v2	6.63573	7.32358	20140506_625	9.06326	9.03007	20140528v2	7.93908	7.84084	20140520_625	4.41503	4.45672				20140506_625	6.08694	5.81844	20171203a	4.87677	4.81668	20140528v2	5.15104	5.197
		12.3081									9.19223			7.6681						10.6911			8.7883			8.01143			8.99688			7.7426			4.49842						5.54994			4.7566			5.24295
	20140506_914	11.238	11.3875							20140528v2	10.3051	10.1688	20140528v2	9.14584	8.793				20140506_914	9.82019	9.76058	20140521_914	11.7426	11.6531	20140528v2	8.41009	8.13378	20140506_914	7.07207	6.9922	20140528v2	7.50056	7.63244	20140521_914	7.17181	6.56864				20140506_914	5.81861	5.48549	20171203c	5.35427	5.47065	20140528v2	5.18898	4.77326
		11.5369									10.0324			8.44016						9.70097			11.5636			7.85746			6.91232			7.76432			5.96548						5.15236			5.58702			4.35753
	20140514_625	10.6028	10.0545							20170803a	10.5666	10.5023							20140514_625	9.89948	9.89805				20171202b	8.15971	8.05864	20140514_625	7.08965	6.76652										20170803a	5.13325	5.1093	20171204a	4.68062	4.7587	20170803a	5.09243	5.16249
		9.5062									10.438									9.89661						7.95758			6.44339												5.08536			4.83677			5.23255
	20140514_914	11.0894	11.2583							20170803b	10.5204	10.6077							20140514_914	10.2549	10.4314				20171202d	9.69509	9.62202	20140514_914	7.09097	7.07775										20170803b	4.73902	4.72909				20170803b	4.58321	4.74559
		11.4272									10.6949									10.6079						9.54896			7.06452												4.71917						4.90796
	20140520_625	11.1493	11.1167							20171202a	9.94282	9.94954							20140520_625	10.5008	10.6485				20171203a	8.92804	8.8878	20140520_625	5.98574	5.99442										20171202a	4.25171	4.45946				20171202a	4.20545	4.05233
		11.0841									9.95626									10.7962						8.84756			6.00309												4.66721						3.89921
	20140521_914	12.8088	12.3678							20171202c	11.3404	11.3677							20140521_914	11.7986	11.6417				20171203c	9.76305	9.84269	20140521_914	7.76024	7.51445										20171202c	5.16009	5.33319				20171202c	5.12179	5.23252
		11.9267									11.395									11.4848						9.92232			7.26867												5.5063						5.34326
	20140528v2	10.7636	5.38179							20171203b	10.8692	11.0337							20170803a	10.1347	10.0173				20171204a	9.67987	9.44408	20170803a	7.48937	7.37152										20171203b	4.81491	4.98139				20171203b	4.901	4.9949
		0									11.1981									9.89994						9.20828			7.25366												5.14786						5.0888
	20140528v2	11.4583	11.1064																20170803b	10.4273	10.2255							20170803b	7.62377	7.85413
		10.7544																		10.0237									8.08449
	20140528v2	10.3313	9.88304																20171202a	8.99456	8.66734							20171202a	6.38824	6.21382
		9.43476																		8.34012									6.03939
	20140528v2	10.4912	10.491																20171202c	10.6067	10.4446							20171202c	7.8342	7.79612
		10.4908																		10.2825									7.75804
	20170803a	10.7268	10.8213																20171203b	10.5926	10.6061							20171203b	7.54138	7.5573
		10.9157																		10.6197									7.57322
	20170803b	11.4261	11.2539
		11.0816
	20171202a	11.2375	11.2107
		11.1838
	20171202b	11.166	11.0799
		10.9938
	20171202c	11.4456	11.3795
		11.3134
	20171202d	12.1476	12.0912
		12.0348
	20171203a	11.9328	11.7468
		11.5607
	20171203b	12.0753	11.9425
		11.8097
	20171203c	11.9786	11.9289
		11.8791
	20171204a	11.6562	11.7611
		11.8659
[truncated: 8 more columns]

## Sheet: Fig. 5B
Fig. 5B
	Stimulation PhrA 10 nM + Scrambled PhrA (left plot - upper line)
			0 µM Scr-PhrA		0.01 µM Scr-PhrA		0.05 µM Scr-PhrA		0.1µM Scr-PhrA		0.5µM Scr-PhrA		1 µM Scr-PhrA		5 µM Scr-PhrA		10 µM Scr-PhrA		20µM Scr-PhrA		50 µM Scr-PhrA		100µM Scr-PhrA
	File	Experimental replicate	FRET [%] Technical replicate	Mean FRET [%] of experimental replicate	FRET [%] Technical replicate	Mean FRET [%] of experimental replicate	FRET [%] Technical replicate	Mean FRET [%] of experimental replicate	FRET [%] Technical replicate	Mean FRET [%] of experimental replicate	FRET [%] Technical replicate	Mean FRET [%] of experimental replicate	FRET [%] Technical replicate	Mean FRET [%] of experimental replicate	FRET [%] Technical replicate	Mean FRET [%] of experimental replicate	FRET [%] Technical replicate	Mean FRET [%] of experimental replicate	FRET [%] Technical replicate	Mean FRET [%] of experimental replicate	FRET [%] Technical replicate	Mean FRET [%] of experimental replicate	FRET [%] Technical replicate	Mean FRET [%] of experimental replicate
	20171104b	1	6.59373	6.64916	6.57189	6.52037			7.0342	7.02868			9.46541	9.30514			10.2019	10.2682	10.446	10.3421			11.1102	11.0099
			6.7046		6.46886				7.02316				9.14488				10.3344		10.2382				10.9096
	20171108a	2	7.31888	7.40744	7.61304	7.66193			7.66912	7.64046			9.99802	9.80942			10.7164	10.8349	10.7976	10.7614			11.0118	11.0118
			7.49599		7.71083				7.6118				9.62082				10.9534		10.7253				11.0118
	20171108b	3	7.36295	7.24984	7.80008	7.75806	7.61802	7.49073			8.98134	8.67166			10.9663	10.9539	11.0962	11.1079			10.8228	10.8154
			7.13674		7.71603		7.36344				8.36198				10.9415		11.1196				10.8081
	20171108c	4	8.0184	8.01193			7.57778	7.75397			8.89749	8.88542			10.782	10.6257					11.0877	11.0402	10.6553	10.6804
			8.00547				7.93016				8.87335				10.4693						10.9927		10.7054
	20171122a	5	6.31884	6.22146	6.97811	6.82802			6.81845	6.73138			8.35837	8.22058			10.6045	10.4428	10.1758	9.98491
			6.12407		6.67794				6.64432				8.08279				10.2812		9.794
	20171122b	6	7.59769	7.73408	7.87949	7.71676			8.10751	8.10647			10.0208	9.97047			11.4544	11.1594	11.21	11.1888
			7.87048		7.55403				8.10544				9.92015				10.8644		11.1675
	20171122c	7	7.69002	7.52388			8.05186	8.05292			9.26537	9.10814			11.6407	11.6136					11.3723	11.5456	11.9198	11.8514
			7.35774				8.05398				8.95091				11.5864						11.7189		11.7831
	20171122d	8	7.64299	7.61775			7.7237	7.60398			8.55281	8.69114			10.9817	10.8826					11.3688	11.4418	11.631	11.7151
			7.59251				7.48425				8.82946				10.7834						11.5149		11.7991
	20171204c	9	7.92482	7.70776	7.96713	7.8495			8.29821	8.04569			9.91051	9.86579			11.2896	11.1482	11.3701	11.3318
			7.4907		7.73187				7.79318				9.82107				11.0067		11.2935
	20171204d	10	7.86411	7.9341			7.92972	7.93692			9.40189	8.82822			11.3825	11.2775					10.9013	10.9427	11.6535	11.4488
			8.00409				7.94411				8.25455				11.1725						10.9841		11.2442
	Stimulation PhrA 10 µM + Scrambled PhrA (left plot - lower line)
			0 µM Scr-PhrA		0.01 µM Scr-PhrA		0.1µM Scr-PhrA		1 µM Scr-PhrA		10 µM Scr-PhrA		20µM Scr-PhrA		100µM Scr-PhrA
	File	Experimental replicate	FRET [%] Technical replicate	Mean FRET [%] of experimental replicate	FRET [%] Technical replicate	Mean FRET [%] of experimental replicate	FRET [%] Technical replicate	Mean FRET [%] of experimental replicate	FRET [%] Technical replicate	Mean FRET [%] of experimental replicate	FRET [%] Technical replicate	Mean FRET [%] of experimental replicate	FRET [%] Technical replicate	Mean FRET [%] of experimental replicate	FRET [%] Technical replicate	Mean FRET [%] of experimental replicate
	20171104a	1	4.42241	4.47232	4.17875	4.39731	4.40474	4.49871	4.30499	4.35309	4.49341	4.40068	4.28675	4.32371	4.19343	4.26118
			4.52222		4.61586		4.59267		4.40119		4.30794		4.36068		4.32892
	20171108d	2	4.46747	4.36808			4.30135	4.12498	3.6264	3.86753	4.34854	4.27928	4.7859	4.48512	5.23076	5.21036
			4.26869				3.94861		4.10866		4.21002		4.18433		5.18996
	20171123a	3	4.38435	4.49617			4.79271	4.65618	4.54763	4.51177	5.03813	5.00677	4.42772	4.47382	4.29966	4.52666
			4.60799				4.51966		4.47592		4.97541		4.51993		4.75366
	20171123b	4	5.09056	4.9067			4.79293	4.96232	5.21696	5.25454	5.31817	4.98585	4.89154	4.94379	4.94012	4.8825
			4.72283				5.13171		5.29212		4.65352		4.99605		4.82488
	20171204b	5	4.78018	4.70792	4.86592	4.80741	4.45203	4.7647	4.78459	4.69315	4.7623	4.65847	4.43893	4.55612	4.97792	5.01956
			4.63566		4.74891		5.07736		4.60172		4.55464		4.67331		5.06121

## Sheet: Fig. 5C
Fig. 5C
	Sequential stimulation
			No stimulation		Stimulation PhrA 10 nM (6 min)		Stimulation Scr-PhrA 20 µM (6 min)		Stimulation PhrA 10 nM (6 min), removal of stimulus, re-stimulation Scr-PhrA 20 µM (6 min)
	File	Experimental replicate	FRET [%] Technical replicate	Mean FRET [%] of experimental replicate	FRET [%] Technical replicate	Mean FRET [%] of experimental replicate	FRET [%] Technical replicate	Mean FRET [%] of experimental replicate	FRET [%] Technical replicate	Mean FRET [%] of experimental replicate
	20171123c	1	12.1559	11.9831	7.14536	7.35608	11.5321	11.3633	7.34045	7.23459
			11.8102		7.56679		11.1946		7.12873
	20171124a	2	11.029	11.0915	6.64812	6.63226	11.2112	11.208	7.6556	7.63818
			11.1541		6.6164		11.2047		7.62076
	20171124b	3	11.8152	11.6844	6.67065	6.56403	11.192	11.5476	7.35405	7.521
			11.5536		6.45741		11.9033		7.68795
	20171114a	4	9.70857	10.2919	7.21002	7.14911	10.7257	10.7227	6.93467	6.81246
			10.8753		7.08819		10.7198		6.69025
	20171123d	5	11.6287	11.8542			11.7421	11.744
			12.0797				11.746

## Sheet: Fig. 6B
Fig. 6B
	Stimulation PhrA 30 nM - Intracellular response (red line)																	Stimulation PhrA 30 nM - Bioassay (yellow line)
			Time ts																	Time ts
			0 min		1 min		2 min		3 min		6 min		11 min		21 min					0 min		1 min		2 min		3 min		6 min		11 min		21 min
	File	Experimental replicate	FRET [%] Technical replicate	Mean FRET [%] of experimental replicate	FRET [%] Technical replicate	Mean FRET [%] of experimental replicate	FRET [%] Technical replicate	Mean FRET [%] of experimental replicate	FRET [%] Technical replicate	Mean FRET [%] of experimental replicate	FRET [%] Technical replicate	Mean FRET [%] of experimental replicate	FRET [%] Technical replicate	Mean FRET [%] of experimental replicate	FRET [%] Technical replicate	Mean FRET [%] of experimental replicate		File	Experimental replicate	FRET [%] Technical replicate	Mean FRET [%] of experimental replicate	FRET [%] Technical replicate	Mean FRET [%] of experimental replicate	FRET [%] Technical replicate	Mean FRET [%] of experimental replicate	FRET [%] Technical replicate	Mean FRET [%] of experimental replicate	FRET [%] Technical replicate	Mean FRET [%] of experimental replicate	FRET [%] Technical replicate	Mean FRET [%] of experimental replicate	FRET [%] Technical replicate	Mean FRET [%] of experimental replicate
	20190726b	1	10.9715	11.0217	10.2752	9.29902	6.28167	6.25	6.17335	6.0635	5.00816	5.03846	5.78282	5.79615	5.97885	6.00388		20190726c	1	6.05498	5.96193	5.98465	6.00144	6.84242	6.67038	7.42847	7.35872	9.64893	9.4027	10.669	10.3855	10.4214	10.1595
			11.5991		9.22507		6.20162		6.15831		4.93133		5.75357		5.70957					6.19399		5.92789		6.57514		7.49043		9.44618		10.5986		10.4538
			10.4946		8.39682		6.26669		5.85884		5.17589		5.85206		6.32322					5.63683		6.09177		6.59358		7.15727		9.11299		9.88884		9.60341
	20190731a	2	11.4209	11.1499	8.87886	8.7668	5.65454	5.86441	5.36511	5.42982	5.24147	5.24395	4.88784	4.93934	5.01883	5.10255		20190731b	2	5.55968	5.54963	5.71242	5.78829	5.99743	5.95696	6.51914	6.64493	7.95969	7.85069	9.44461	9.38274	10.8374	10.7594
			11.4047		8.86286		5.90074		5.28695		5.05683		4.77592		4.84275					5.33702		5.62748		5.72547		6.54176		7.93268		9.5982		10.9279
			10.6243		8.55868		6.03794		5.63739		5.43355		5.15426		5.44608					5.7522		6.02496		6.14798		6.87387		7.65971		9.1054		10.5129
	20190801a	3	11.1636	10.8686	8.84242	8.61419	5.94844	6.0177	5.60499	5.47311	5.56602	5.46407	5.12157	5.38779	4.99245	5.20799		20190801b	3	5.10665	5.18864	5.70586	5.62614	6.53435	6.2476	6.75496	6.79205	8.23257	8.28608	10.0069	9.97337	9.82857	9.71486
			11.3469		8.66801		6.00182		5.15756		5.08695		5.56553		5.21294					5.13472		5.4929		6.09226		6.82628		8.21447		10.1355		9.7987
			10.0953		8.33214		6.10283		5.65679		5.73925		5.47627		5.41858					5.32456		5.67968		6.11619		6.79491		8.41119		9.7778		9.51731

## Sheet: Fig.7A
Fig. 7A
	Stimulation PhrA 10 nM - OD600nm 0.8
			Time ts
			0 min		1 min		2 min		3 min		6 min		11 min		21 min
	File	Experimental replicate	FRET [%] Technical replicate	Mean FRET [%] of experimental replicate	FRET [%] Technical replicate	Mean FRET [%] of experimental replicate	FRET [%] Technical replicate	Mean FRET [%] of experimental replicate	FRET [%] Technical replicate	Mean FRET [%] of experimental replicate	FRET [%] Technical replicate	Mean FRET [%] of experimental replicate	FRET [%] Technical replicate	Mean FRET [%] of experimental replicate	FRET [%] Technical replicate	Mean FRET [%] of experimental replicate
	20180525b	1	11.9314	11.4867	10.5286	10.5592	8.25785	8.0444	7.43179	7.25324	5.8926	5.64908	5.0504	5.08403	5.12466	5.23329
			11.0419		10.5898		7.83096		7.07469		5.40557		5.11766		5.34192
	20180530b	2	10.8601	11.0193	10.1392	10.008	7.38119	6.96502	5.17381	5.43252	4.44464	4.5	4.603	4.52588	5.22098	5.01676
			11.1785		9.87684		6.54886		5.69122		4.55535		4.44876		4.81254
	20180531b	3	11.8379	11.7153	8.69592	9.00073	7.66262	7.58755	6.58388	6.42491	5.94843	5.62099	5.13625	5.08485	5.47015	5.43068
			11.5927		9.30554		7.51248		6.26593		5.29354		5.03345		5.3912
	Stimulation PhrA 10 nM - OD600nm 3.2
			Time ts
			0 min		1 min		2 min		3 min		6 min		11 min		21 min
	File	Experimental replicate	FRET [%] Technical replicate	Mean FRET [%] of experimental replicate	FRET [%] Technical replicate	Mean FRET [%] of experimental replicate	FRET [%] Technical replicate	Mean FRET [%] of experimental replicate	FRET [%] Technical replicate	Mean FRET [%] of experimental replicate	FRET [%] Technical replicate	Mean FRET [%] of experimental replicate	FRET [%] Technical replicate	Mean FRET [%] of experimental replicate	FRET [%] Technical replicate	Mean FRET [%] of experimental replicate
	20180525a	1	11.8779	11.5671	10.9351	10.969	9.22525	9.43586	9.89144	9.75727	9.54667	9.64302	9.20152	9.31226	8.85159	8.95092
			11.2563		11.0028		9.64647		9.6231		9.73937		9.423		9.05025
	20180530a	2	12.7285	12.5988	10.8502	10.6712	9.69684	9.63927	9.47212	9.51044	9.16147	9.05048	8.51233	8.46032	8.41726	8.25319
			12.4691		10.4922		9.5817		9.54876		8.93949		8.40831		8.08913
	20180531a	3	12.4578	12.505	10.4741	10.4566	9.2571	9.3753	10.1434	9.93099	10.2178	10.2666	9.25602	9.42215	9.69109	9.51943
			12.5521		10.439		9.49349		9.71859		10.3154		9.58827		9.34777
	For Stimulation PhrA 10 nM - OD600nm 1.6, the data for the intracellular response from the Fig. 3B was ploted together with the data above

## Sheet: Fig. 7B
Fig. 7B
	Stimulation PhrA 5 nM - OD600nm 1.6
			Time ts
			0 min		1 min		2 min		3 min		6 min		11 min		21 min
	File	Experimental replicate	FRET [%] Technical replicate	Mean FRET [%] of experimental replicate	FRET [%] Technical replicate	Mean FRET [%] of experimental replicate	FRET [%] Technical replicate	Mean FRET [%] of experimental replicate	FRET [%] Technical replicate	Mean FRET [%] of experimental replicate	FRET [%] Technical replicate	Mean FRET [%] of experimental replicate	FRET [%] Technical replicate	Mean FRET [%] of experimental replicate	FRET [%] Technical replicate	Mean FRET [%] of experimental replicate
	20180711a	1	11.9376	12.1353	11.5395	11.5543	9.86264	9.84104	9.6955	9.61628	9.81538	9.83531	8.86574	8.87044	9.06569	8.91769
			12.3329		11.569		9.81944		9.53705		9.85523		8.87514		8.76969
	20180802a	2	11.3056	11.1385	10.7059	10.7008	9.63185	9.53112	8.98335	9.0591	8.20473	8.32611	8.75382	8.57035	8.09048	8.05606
			10.9713		10.6958		9.43039		9.13486		8.44748		8.38689		8.02164
	20180803a	3	11.0039	11.058	10.3659	10.9935	10.1193	9.86469	9.33571	9.37109	8.68432	8.72264	8.18466	8.26168	8.13786	8.12091
			11.1121		11.6211		9.61004		9.40647		8.76095		8.3387		8.10395
	Stimulation PhrA 20 nM - OD600nm 1.6
			Time ts
			0 min		1 min		2 min		3 min		6 min		11 min		21 min
	File	Experimental replicate	FRET [%] Technical replicate	Mean FRET [%] of experimental replicate	FRET [%] Technical replicate	Mean FRET [%] of experimental replicate	FRET [%] Technical replicate	Mean FRET [%] of experimental replicate	FRET [%] Technical replicate	Mean FRET [%] of experimental replicate	FRET [%] Technical replicate	Mean FRET [%] of experimental replicate	FRET [%] Technical replicate	Mean FRET [%] of experimental replicate	FRET [%] Technical replicate	Mean FRET [%] of experimental replicate
	20180713a	1	10.7752	11.0145	9.6081	9.63196	6.78196	6.74853	5.63667	5.79686	5.56229	5.40582	5.07765	5.01967	5.38497	5.24794
			11.2538		9.65582		6.7151		5.95704		5.24934		4.96169		5.11091
	20180802b	2	9.67548	10.5127	9.68459	9.71413	6.20105	6.61862	5.81787	5.88247	5.32424	5.32554	5.41584	5.47342	5.55887	5.46778
			11.3499		9.74366		7.03619		5.94707		5.32685		5.53101		5.37668
	20180803b	3	10.4094	10.8102	9.81579	9.74696	6.24683	6.17176	5.56511	5.83378	5.7107	5.57199	5.52764	5.27878	5.08596	5.12706
			11.2111		9.67814		6.09669		6.10245		5.43328		5.02993		5.16816
	For Stimulation PhrA 10 nM - OD600nm 1.6, the data for the intracellular response from the Fig. 3B was ploted together with the data above

## Sheet: Fig. 7C
Fig. 7C
	Stimulation PhrA 40 nM - OD600nm 3.2
			Time ts
			0 min		1 min		2 min		3 min		6 min		11 min		21 min
	File	Experimental replicate	FRET [%] Technical replicate	Mean FRET [%] of experimental replicate	FRET [%] Technical replicate	Mean FRET [%] of experimental replicate	FRET [%] Technical replicate	Mean FRET [%] of experimental replicate	FRET [%] Technical replicate	Mean FRET [%] of experimental replicate	FRET [%] Technical replicate	Mean FRET [%] of experimental replicate	FRET [%] Technical replicate	Mean FRET [%] of experimental replicate	FRET [%] Technical replicate	Mean FRET [%] of experimental replicate
	20180710a	1	12.1504	12.185	8.32133	8.36797	6.01946	5.93063	6.02519	5.95142	5.47808	5.40485	5.59988	5.59525	5.38199	5.40279
			12.2195		8.4146		5.8418		5.87765		5.33161		5.59062		5.42359
	20180731a	2	12.7711	11.9954	9.14826	8.82318	6.23439	6.16698	6.2425	6.26077	5.95094	6.11954	5.92124	6.05019	5.7875	5.70061
			11.2198		8.4981		6.09958		6.27904		6.28813		6.17914		5.61373
	20180801a	3	11.6525	11.6194	9.15062	8.89226	6.18456	6.04829	5.89997	5.89272	5.67113	5.50238	5.3182	5.47037	5.32803	5.47958
			11.5862		8.63391		5.91203		5.88546		5.33362		5.62253		5.63113
	Stimulation PhrA 2.5 nM - OD600nm 0.8
			Time ts
			0 min		1 min		2 min		3 min		6 min		11 min		21 min
	File	Experimental replicate	FRET [%] Technical replicate	Mean FRET [%] of experimental replicate	FRET [%] Technical replicate	Mean FRET [%] of experimental replicate	FRET [%] Technical replicate	Mean FRET [%] of experimental replicate	FRET [%] Technical replicate	Mean FRET [%] of experimental replicate	FRET [%] Technical replicate	Mean FRET [%] of experimental replicate	FRET [%] Technical replicate	Mean FRET [%] of experimental replicate	FRET [%] Technical replicate	Mean FRET [%] of experimental replicate
	20180712a	1	11.3485	11.891	11.7655	11.488	10.8307	10.8197	10.2879	10.0685	9.67192	9.46305	9.22818	9.15498	9.02568	9.00106
			12.4336		11.2105		10.8087		9.84907		9.25419		9.08177		8.97644
	20180731b	2	10.4237	10.6954	10.0859	10.1056	9.92813	9.86709	9.20585	8.90519	8.19547	8.3035	8.17668	8.17684	8.16933	7.96564
			10.9672		10.1253		9.80605		8.60453		8.41152		8.177		7.76196
	20180801b	3	10.8779	11.1085	11.0132	10.7797	9.44363	9.4457	9.20142	9.07	8.81942	8.6672	8.46397	8.25511	8.41754	8.34386
			11.339		10.5461		9.44776		8.93859		8.51498		8.04626		8.27017
	The data for Stimulation PhrA 10 nM - OD600nm 3.2 and Stimulation PhrA 10 nM - OD600nm 0.8 correspond to the data from Fig. 7A
	The data for Stimulation PhrA 20 nM - OD600nm 1.6 and Stimulation PhrA 5 nM - OD600nm 1.6 correspond to the data from Fig. 7B

[truncated: 21 more sheets: Fig. 7D, Fig. 7E, Supplementary Fig. 1A, Supplementary Fig. 1B, Supplementary Fig. 1C, Supplementary Fig. 1D, Supplementary Fig. 1E, Supplementary Fig. 1F, Supplementary Fig. 1G, Supplementary Fig. 2B, Supplementary Fig. 2C, Supplementary Fig. 2D, Supplementary Fig. 3A, Supplementary Fig. 3B, Supplementary Fig. 4A, Supplementary Fig. 4B, Supplementary Fig. 5A, Supplementary Fig. 5B, Supplementary Fig. 6, Supplementary Fig. 7 …]
